# Supplementary material for: Identifying the Risk Regions of Wild Boar (Sus scrofa) Incidents in China
Source: Animals (Basel). 2023 Oct 12;13(20):3186. doi: 10.3390/ani13203186 (PMC10603701; doi:10.3390/ani13203186)
Supplement: Supplementary file 1 [file animals-13-03186-s001.zip]

Archive with 1 entries (1 files):
- animals-2555569-supplementary.pdf
